# Supplementary material for: Rapid identification of bacteria using a multiplex polymerase chain reaction system for acute abdominal infections
Source: Front Microbiol. 2023 Jul 10;14:1220651. doi: 10.3389/fmicb.2023.1220651 (PMC10363666; doi:10.3389/fmicb.2023.1220651)
Supplement: Supplementary file 1 [file Table_1.XLSX]

## Sheet: Table S1
Spplementary Table S1: Pathogens and resistance genes included in the multiplex PCR system BCID panel
Gram Positive Bacteria	Gram Negative Bacteria	Yeast	Antibiotic Resistance
Enterococcus	Acinetobacter baumanii	Candida albicans	mecA
Listeria monocytogenes	Enterobacteriaceae	Candida glabrata	vanA/B
Staphylococcus	Enterobacter cloacae complex	Candida krusei	KPC
Staphylococcus aureus	Escherichia coli	Candida parapsilosis
Streptococcus	Klebsiella oxytoca	Candida tropicalis
Streptococcus agalactiae	Klebsiella pneumoniae
Streptococcus pneumoniae	Proteus
Streptococcus pyogenes	Serratia marcescens
	Haemophilus influenzae
	Neisseria meningitidis
	Pseudomonas aeruginosa
PCR, polymerase chain reaction; BCID, blood culture identification
This table is reffer from web site (https://www.biomerieux-nordic.com/product/filmarray-bcid-panel)
