# Supplementary material for: Rapid identification of bacteria using a multiplex polymerase chain reaction system for acute abdominal infections
Source: Front Microbiol. 2023 Jul 10;14:1220651. doi: 10.3389/fmicb.2023.1220651 (PMC10363666; doi:10.3389/fmicb.2023.1220651)
Supplement: Supplementary file 2 [file Table_2.XLSX]

## Sheet: Table S2
Spplementary Table S2: Pathogens and resistance genes included in the multiplex PCR system BCID2 panel
Gram-Positive Bacteria	Gram-Negative Bacteria	Yeast	Antibiotic Resistance
Enterococcus faecalis	Acinetobacter calcoaceticusbaumannii complex	Candida albicans	Carbapenemases
Enterococcus faecium	Bactrroides fragilis	Candida auris	IMP
Listeria monocytogenes	Enterobacteriaceae	Candida glabrata	KPC
Staphylococcus spp.	Enterobacter cloacae complex	Candida krusei	OXA-48-like
Staphylococcus aureus	Escherichia coli	Candida parapsilosis	NDM
Staphylococcus epidermidis	Klebsiella aerogenes	Candida tropicalis	VIM
Staphylococcus lugdunesis	Klebsiella oxytoca	Cryptococcus	Colistin Resistance
Streptococcus spp.	Klebsiella pneumoniae		mcr-1
Streptococcus agalactiae	Proteus spp.		ESBL
Streptococcus pneumoniae	Salmonella spp.		CTX-M
Streptococcus pyogenes	Serratia marcescens		Methicillin Resistance
	Haemophilus influenzae		mecA/C
	Neisseria meningitidis		mecA/C and MREJ (MRSA)
	Pseudomonas aeruginosa		Vancomycin Resistance
	Stenotrophomanas maltophlia		vanA/B
PCR, polymerase chain reaction; BCID, blood culture identification
This table is reffer from web site (https://www.biomerieux-diagnostics.com/biofire-filmarray-bcid2-panel)
